# Supplementary material for: Salivary Microbiome Profiling of HPV+ and HPV− Oropharyngeal Head and Neck Cancer Patients Undergoing Durvalumab Immunotherapy Suggests Prevotella melaninogenica and Veillonella atypica as Key Players: A Pilot Study
Source: Cancers (Basel). 2025 Jan 28;17(3):452. doi: 10.3390/cancers17030452 (PMC11815830; doi:10.3390/cancers17030452)
Supplement: Supplementary file 1 [file cancers-17-00452-s001.zip]

Archive with 2 entries (2 files):
- DADA2 & Uclust parameters.txt
- SampleData.xlsx
