# Supplementary material for: Salivary Microbiome Profiling of HPV+ and HPV− Oropharyngeal Head and Neck Cancer Patients Undergoing Durvalumab Immunotherapy Suggests Prevotella melaninogenica and Veillonella atypica as Key Players: A Pilot Study
Source: Cancers (Basel). 2025 Jan 28;17(3):452. doi: 10.3390/cancers17030452 (PMC11815830; doi:10.3390/cancers17030452)
Supplement: Supplementary file 1 [file cancers-17-00452-s001.zip › DADA2 & Uclust parameters.txt]

DADA2 parameters:
- trimLeft =c(16,24)
- truncLen=c(320,180)
- maxEE=c(10,10)
- trunQ=2
- rm.phix=TRUE
- compress=TRUE

Uclust through QIIME:
default settings unless otherwise stated
--uclust_max_accepts = 200
--similarity = 0.9
