# Supplementary material for: Salivary Microbiome Profiling of HPV+ and HPV− Oropharyngeal Head and Neck Cancer Patients Undergoing Durvalumab Immunotherapy Suggests Prevotella melaninogenica and Veillonella atypica as Key Players: A Pilot Study
Source: Cancers (Basel). 2025 Jan 28;17(3):452. doi: 10.3390/cancers17030452 (PMC11815830; doi:10.3390/cancers17030452)
Supplement: Supplementary file 1 [file cancers-17-00452-s001.zip › SampleData.xlsx]

## Sheet: Sheet1
Sample	g__Actinomyces;s__NA	g__Actinomyces;s__cardiffensis	g__Actinomyces;s__dentalis-orihominis	g__Actinomyces;s__dentalis-orihominis-sp4753	g__Actinomyces;s__georgiae	g__Actinomyces;s__gerencseriae	g__Actinomyces;s__graevenitzii	g__Actinomyces;s__israelii	g__Actinomyces;s__johnsonii	g__Actinomyces;s__massiliensis	g__Actinomyces;s__meyeri	g__Actinomyces;s__meyeri-odontolyticus	g__Actinomyces;s__naeslundii	g__Actinomyces;s__naeslundii-viscosus	g__Actinomyces;s__odontolyticus	g__Actinomyces;s__oris	g__Actinomyces;s__oris-viscosus	g__Actinomyces;s__sp4753	g__Actinomyces;s__sp4760	g__Actinomyces;s__sp4767	g__Actinomyces;s__sp4769	g__Actinomyces;s__timonensis	g__Actinomyces;s__turicensis	g__Actinomyces;s__viscosus	g__Arcanobacterium;s__sp4792	g__Mobiluncus;s__curtisii	g__NA;s__sp4817	g__NA;s__sp4820	g__Alloscardovia;s__omnicolens	g__Bifidobacterium;s__dentium	g__Bifidobacterium;s__longum	g__Bifidobacterium;s__sp4971	g__Gardnerella;s__vaginalis	g__Parascardovia;s__denticolens	g__Scardovia;s__inopinata	g__Scardovia;s__wiggsiae	g__Corynebacterium;s__accolens	g__Corynebacterium;s__amycolatum	g__Corynebacterium;s__durum	g__Corynebacterium;s__kroppenstedtii	g__Corynebacterium;s__matruchotii	g__Corynebacterium;s__mucifaciens	g__Corynebacterium;s__propinquum	g__Corynebacterium;s__pseudogenitalium-tuberculostearicum	g__Mycobacterium;s__phocaicum	g__NA;s__NA	g__Kocuria;s__kristinae	g__Rothia;s__aeria	g__Rothia;s__dentocariosa
P001A	0	0	0.000739379	0.000308673	0.00158644	0.000861413	0.00687695	0.000165104	0.00200279	0.000681952	0.000473777	0.000251245	0.000717844	0	0.0547428	0.00277806	0	0.00211046	0	0.000394814	0.000717844	0	0	0.000825521	0	0	0	0	0.000897305	0	0.0047952	0	0.00151465	0	0	0.000308673	0	0	0.00138544	0	0.00455113	0	0	0	0	0	0.00032303	0.000696309	0.0030293
P001B	0	0	0.000517285	0	0.00338675	0.000244002	0.00336723	0.000165922	0.00117121	0.000810088	0.00109313	0.000380644	0.00115169	0	0.0889828	0.00195202	0	0.000546565	0	0.000107361	0.000858889	0	0	0.00109313	0	0	0	0	0.00114193	0	0.00596342	0	0.0042066	0	0	0.000878409	0.000146401	0	0.0024693	0.000146401	0.000692967	0	0	0	0	0	0.000800328	0.000273283	0.00332819
P001C	0	8.11963e-05	0.000845795	0.000426281	0.00337641	0.000466879	0.0136207	0.000737533	0.00182015	0.000825496	0.000615739	0.000541309	0.00134651	0	0.0736721	0.00357264	0	0.0015292	0	0.000257122	0.00124501	0	0	0.0013668	0	0	0	0	0.00158333	0.000101495	0.00317342	0	0.00079843	0	0	0.000642804	0	0	0.00163069	0	0.00377563	0	0	0	0	0	0.000608972	0.000967589	0.00615062
P001D	0	0	0.000583771	0.000135367	0.00109986	0.000253814	0.00747058	0.000270734	0.00111678	0.000617613	0.000668376	0	0.00133675	0	0.0539692	0.00228432	0	0.00111678	0	0.00037226	0.000947571	0	0	0.000812203	0	0	0	0	0.000541469	0	0.00157364	0	0.000203051	0.000126907	0	0.000363799	0	0	0.00134521	0	0.00214049	0	0	0	0	0	0	0.00106602	0.00570234
P002A	0	0.000984711	0.00120066	0	0.000932884	0.000336875	0.00227175	0.000578734	0	0.000164119	0	0	0.000665112	0	0.0869051	0.0187009	0.000596009	0.000310961	0	0.000423253	0.00101926	0	0	0.0152544	0	0	0	0.000388702	0.000578734	0.000224583	0.0021249	0	0.00136477	0.000811955	0	0.000518269	0	0	0.000578734	0	0.000449166	0	0	0	0	0	0	0	0.0121966
P002B	0	0.000487158	0.00122189	0	0.000606951	0.00033542	0.013321	0.000806606	0	9.58344e-05	0	0	0.000223614	0	0.0968806	0.00741918	0	0	0	0.000159724	0.0004632	0	0	0.00507922	0	0	0	0.000383338	0	0	0.000319448	0	0.000375351	0	0	0.000135765	0	0	0.000391324	0	0.00142953	0	0	0	0	0	0	0	0.00653271
P002C	0	0.000764461	0.0015629	0	0.00221694	0.0017073	0.00372887	0.000832413	0.000110422	0.00021235	0	9.34341e-05	0.000671027	0	0.0728871	0.0131317	0.000271808	0	0	0.000195362	0.0034061	0	0	0.0082307	0	0	0	0.000594581	0	0	0.000229338	0	0.000696509	0.000101928	0	0.000195362	0	0	0.0025482	0	0.000433195	0	0	0	0	0	0	0	0.0109063
P002D	0	0.00133584	0.00379481	0.000306307	0.00238239	0.00144645	0.00379481	0.00246748	0.000144645	0.000195696	0	0	0.000774277	0	0.115095	0.0102868	0	0.000442444	0	0.000272273	0.00362464	0	0	0.0114014	0	0	0	0.0012933	0.000263765	0	0.000178679	0	0.000621123	0.000170171	0	0	0	0	0.00212713	0	0.000825328	0	0	0	0	0	0	0	0.00421173
P003A	0	0	0	0	0	0	0.00909006	0.000320582	0	0	0	0.000475703	0	0	0.0136816	0.0047984	0.00136506	0.000237851	0	0	0	0	0	0.000134438	0	0	0	0	0.00758022	0.0109412	0	0	0	0	0	0	0	0	0	0	0.000434337	0	0	0	0	0	0	0	0.00110653
P003B	0.000172458	0	0.000104707	0.000117025	0	9.85477e-05	0.00319048	0.000659037	0	0	0	0.00147821	9.23884e-05	0	0.0154597	0.00470565	0.00127496	0	0	0	0	0	0	0.000849974	0	0	0	0	0.00323975	0.0572993	0	0	0	0	0	0	0	0	0	0	0.000172458	8.62292e-05	0	0.000190936	0	0	0	0	0.000554331
P003C	0	0	0	0	0	0	0.024385	0.000232533	0	0	0	0.000899127	0	0	0.0253461	0.0134404	0.00446463	0.000232533	0	0	0	0	0	0.0028369	0	0	0	0	0.00339498	0.00770459	0	0	0	0	0	0	0	0	0	0	0.00161223	0	0	0	0	0	0	0	0.0140295
P003D	0	0	0	0.00017768	0	0	0.0104239	0.00017768	0	0	0	0.00423048	0	0	0.0256536	0.0136391	0.00458584	0.000101531	0	0	0	0	0	0.00170065	0	0	0	0	0.00581267	0.0114138	0	0	0	0	0	0	0.000152297	0	0	0	0	0.000109992	0	0.000126914	0	0	0	0	0.0241983
P004A	0	0	0	0	0	0	0	0.000194998	0	0	0	0	0	0	0	0	0	0	0	0	0	0	0	0	0	0	0	0	0	0.000215524	0.032462	0	0	0	0	0	0	0	0	0	0	0	0	0	0	0	0	0	0
P004B	0	0	0	0	0	0	0	0	0	0	0	0	0	0	0	0	0	0	0	0	0	0	0	0	0	0	0	0	0	0.000262298	0.0281424	0	0	0	0.00012022	0	0	0	0	0	0	0	0	0	0	0	0	0	0
P004C	0	0	0	0	0	0	0	0.000160828	0	0	0	0	0	0	0	0	0	0	0	0	0	0	0	0	0	0	0	0	0	0.00228989	0.0662306	0	0	0	0	8.42434e-05	0	0	0	0	0	0	0	0	0	0	0	0	0
P004D	0	0	0	0	0	0	0	0	0	0	0	0	0	0	0	0	0	0	0	0	0	0	0	0	0	0	0	0	0	0.000454248	0.0501217	0	0	0	0	0	0	0	0	0	0	0	0	0	0	0	0	0	0
P005A	0	0	0	0	0	0.00083178	0	0	0	0	0.00124767	0	0	0	0.0364784	0.00321515	0	0	0	0	0	0.000159958	0	0.00451081	0	0	0	0	0	0.00121568	0	0	0	0	0	0.000391897	0	0	0	0	0	0	0	0	0	0	0	0	0.000935753
P005B	0	0	0	0	0	0.000817999	0	0	0	0	0.00039635	0	0	0	0.0831492	0.00106256	0	0	0	0	0	0.000109629	0	0.000666206	0	0	0	0	0	0.00100352	0	0	0	0	0	0.00194802	0	0	0	0	0	0	0	0	0	0	0	0	0.00207451
P005C	0	0	0	0	0	0.00115023	0	0	0	0	0.000916445	0	0	0	0.0820031	0.00398373	0	0	0	0	0	0.000140272	0	0.00281479	0	0	0	0	0	0.00226306	0	0	0	0	0	0.000589143	0	0	0	0	0	0	0	0	0	0	0	0	0.0060504
P005D	0	0	0	0	0	0.00197273	0	0	0	0	0.00251729	0	0	0.000513732	0.0787757	0.00547638	0	0	0	0	0	0.000236317	0	0.00318514	0	0	0	0	0	0.00286662	0	0	0	0	0	0.00238372	0	0	0	0	0	0	0	0	0	0	0	0	0.00436672
P006A	0	0	0.00618531	0.000528014	0.00443364	0.0016008	0.00168462	0.00130746	0	0	0	0.00621883	0.000494489	0	0.0470184	0.0042744	0.00144156	0	0	0	0.000326866	0	0	0.00667142	0	0	0.00177681	0	0.00562377	0	0.0115074	0	0.000117336	0.00361229	0	0.000268198	0	0	0	0.000972216	0.00434983	0	0	0	0	0	0	0	0.0222436
P006B	0	0	0.00602545	0.000457288	0.00344311	0.00121047	0.00623167	0.00190985	0	0	0	0.00648274	0.000215195	0	0.0455674	0.00407076	0.00188295	0	0	0	0.000134497	0	0	0.008016	0	0	0.00177535	0	0.00672483	0	0.0110736	0	0.000188295	0.000717315	0	0.000340725	0	0	0	0.000143463	0.00115667	0	0	0	0	0	0	0	0.0217526
P006C	0	0	0.00148914	0.000197092	0.00292353	0.000339436	0.0023213	0.000273739	0	0	0	0.0109386	0	0	0.0409294	0.0024746	0.0011059	0	0	0	0.000208041	0	0	0.00757708	0	0	0.000646023	0	0.00640548	0	0.0134789	0	0.000339436	0.000766468	0	0.000186142	0	0	0	0	0.00101831	0	0	0	0	0.00024089	0	0	0.0350385
P007A	0	0	0.000292948	0	0	0	0.0132597	0	0.00018502	0	0.0779395	0	0	0	0.0242684	0.000131056	0	0	0	0	0.000123346	0	0	0.000647569	0	0.000524222	0	0	0	0	0	0	0	0	0	0	0	0	0	0	0	0	0	0	0	0	0	0.000778624	0.000570477
P007B	0	0	0.00149615	0	0.000208922	0.000202182	0.00167811	0.000411104	0.00188029	0.000963735	0.0139775	0	0.000505456	0	0.0371409	0.00190051	0	0.000599807	0.000208922	0	0	0.000417843	0	0.00388864	0	0.00022914	0.000155006	0	0	7.41335e-05	0	0	0	0	0	0	0	0	0	0	0.000930038	0	0	0	7.41335e-05	0	0	0.00145571	0.000640244
P007C	0	0	0.00317169	0	0.000103425	0.000117215	0.00121352	0.000351644	0.000703288	0.000117215	0.0052264	0	0.000158585	0	0.0276834	0.00435763	0	0.000606758	0.000551599	0.000393014	0.000103425	0.000379224	0	0.00346818	0	9.65298e-05	0.00017927	0	0	0	0	0	0	0	0	0.000117215	0	0	0	0	0.000627443	0	0	0	0	0	0	0.00298553	0.000875663
P007D	0	0	0.00122851	0	0.00013135	0	0.00673749	0.000432683	0.00141395	0	0.00772648	0	0.000309059	0	0.0415917	0.000556307	0	0.000579486	0.000316786	0.00044041	0	0.000200889	0	0.00224841	0	0.000394051	0	0.000108171	0	8.49913e-05	0	0	0	0	0	0	0	0	0	0	0.000633572	0	0	0	0	0	0	0.00164574	0.000973537
P008A	0	0	0.000566968	0	0.000251986	0	0.0130002	0.000229078	0.00060133	0.000377979	0.0114768	0.000286348	0.00113394	0	0.0468121	0.00266303	0	0.000148901	0	0	0.000343617	0.000108812	0	0.00215906	0	0	0.000177535	0.000223351	0.00337317	0.000423794	0.003167	0	0	0	0	0.0011053	0	0	0.00119693	0	0.00372824	0	0	0	0	0	0	0.00113394	0.00216479
P008B	0	0	0.00011509	0	0.000134272	0	0.00564901	0.000210999	0	0.000163045	0.00574492	0.000143863	0.000843995	0	0.0241306	0.000661769	0	0.00023018	0	0	0	0	0	0.00219631	0	0	0.000163045	0	0.0102814	0.00228262	0.00547638	0	0	0	0	0.000326089	0	0	0.00243608	0	0.0023018	0	0	0	0	0	0	0.00148658	0.00725069
P008C	0	0	0.000444541	0	0.000207452	0	0.010096	0	0.000385269	0.000444541	0.0107579	0.00022721	0.00152132	0	0.0418264	0.0015312	0	0	0	0	0.000434662	0	0	0.00308215	0	0	0	0.000128423	0.00808077	0.000493934	0.00541352	0	0	0	0	0.000889082	0	0	0.00125459	0	0.00291421	0	0	0	0	0	0	0.00175841	0.00607539
P009A	0	0	0.000136745	0.000258296	0.000357056	0	0.00237784	0.00218032	0	0	0	0	0.00047101	0	0.00300079	0	0	0.000136745	0	0.000516592	0	0	0	0.000258296	0	0	0.000129148	0.000136745	0	9.11632e-05	0	0	0	0	0	0.000113954	0	0	0.000129148	0	0.000493801	0	0	0	0	0	0	0	0.000189923
P009B	0	0	0	0	0	0	0.00505031	0.000212965	0	0	0	0	0.000889889	0	0.0280277	0	0	0	0	0	0	0	0	0.000327053	0	0	0	0.000395506	0	0.000410718	0	0	0	0	0	0.00118652	0	0	0	0	0.00138427	0	0	0	0	0	0	0	0.000410718
P009C	0	0	0.000175931	0.000357929	0.00303937	7.88658e-05	0.0261531	0.00220824	0	0	0	0	0.00508381	0	0.12903	0.00365209	0	0	0	0.000618793	0	0	0.000630926	0.00854177	0	0	0	0.00033973	0	0.000721925	0	0	0	0	0	0.000679459	0	0	0.000503528	0	0.00123759	0	0	0	0	0	0	0	0.0159066
P009D	0	0	0.000725196	0.000761915	0.00818829	0	0.0997925	0.00231328	0	0	0	0	0.00201035	0	0.16417	0.00346075	0	0	0	0.000413087	0	0	0	0.00656349	0	0	0	0.00030293	0	0.00103731	0	0	0	0	0	0	0	0	0.000890431	0	0.00105567	0	0	0	0	0	0	0	0.00294668
P010A	0	0	0.000733188	0.000305495	0.00082823	0	0	0.000936851	0	0	0	0.00228782	0	0	0.00209773	0	8.14653e-05	0	0	0	0	0	0	0.00158178	0.000617778	0	0	0	0	0	0	0	0	0	0	0	0	0.000210452	0	0	0	0	0	0	0	0.000590623	0	0	0
P010B	0	0	0.000836799	0.000744505	0.00137211	0	0	0.0034641	0	0	0	0.00145209	0	0	0.000510694	0	0	0	0	0	0	0	6.76823e-05	0.000283035	0.00067067	0	0	0	0	0	0	0	0	0	0	0	0	0.000135365	0	0	0	0	0	0	0	0.000572223	0	0	0
P010C	0	0	0.0014465	0.000899175	0.00134485	0	0	0.000641151	0	0	0	0.0031432	0	0	0.00150123	0	0.00014074	0	0	0	0	0	0	0.00138395	0.000164197	0	0	0	0	0	0	0	0	0	0	0	0	0	0	0	0	0	0	0	0	0.00021893	0	0	0
P010D	0	0	0.00195496	0.000995417	0.00195496	0	0	0.000421483	0	0	0	0.00373954	0	0	0.00123755	0.00011658	0	0	0	0	0	0	0.000152451	0.00127342	0.000170387	0	0	0	0	0	0	0	0	0	0	0	0	0	0	0	0	0	0	0	0	9.8645e-05	0	0	0
P011A	0	0	0	0	0	0	0.0141747	0	0	0	0	0	0	0	0.109629	0	0	0	0	0	0	0	0	0	0	0	0	0	0	0	0.000129964	0	0	0	0	0	0	0	0	0	0	0	0	0	0	0	0	0	0
P011B	0	0	0	0	0	0	0.0330362	0	0	0	0	0	0	0	0.092135	0	0	0	0	0	0	0	0	0	0	0	0	0	0	0	0	0	0	0	0	0	0	0	0	0	0	0	0	0	0	0	0	0	0
P011C	0	0	0	0	0	0	0.0112404	0	0	0	0	0	0	0	0.10702	0	0	0	0	0	0	0	0	0	0	0	0	0	0	0	0	0	0	0	0	0	0	0	0	0	0	0	0	0	0	0	0	0	0
P011D	0	0	0	0	0	0	0.0208522	0	0	0	0	0	0	0	0.0643092	0	0	0	0	0	0	0	0	0	0	0	0	0	0	0	0	0	0	0	0	0	0	0	0	0	0	0	0	0	0	0	0	0	0
P012A	0	0	0	0	0	0	0.0499823	0	0	0	0.00277121	0.00026775	0	0	0.148708	0.00048195	0	0	0	0	0	0	0	0.0050337	0	0	0	0	0	0	0.007825	0	0	0	0.000140569	0	0	0	0	0	0	0	0	0	0	0	0	0	0.0131131
P012B	0	0	0	0	0	0	0.0508231	0	0	0	0.00392467	0.000316081	0	0	0.187758	0.000974582	0	0	0	0	0	0	0	0.00229158	0	0	0	0	0	0	0.00252206	0	0	0	0	9.87752e-05	0	0	0	0	0.000230475	0	0	0	0	0	0	0	0.00404978
P012C	0.000107978	0	0.000146542	0	0	8.48399e-05	0.0170991	0	0	0	0.00221355	0.000138829	0	0	0.0357484	0.000647868	0	0	0	0	0	0	0	0.00239094	0	0	0.000161967	0	0	0	0.0149395	0	0	0	0	0.000478188	0	0	0	0	0.000115691	0	0	0	0	0	0	0	0.00981058
P013A	0	0	0	0	0.000742085	0	0.00633902	0.00011623	0	9.83486e-05	0	0.0139208	0.000205638	0	0.0230225	0	0.000134112	0.000151993	0	0	0	0	0	0.00195803	0	0	0	0.000160934	0.000634796	0	0.0236573	0	0	0	0	0	0	0	0	0	0.00105501	0	0	0	0	0	0	0	0.00235143
P013B	0	0	0.000105803	0	0	0	0.00836804	0	0	0	0	0.0100416	0.000153895	0	0.0322795	0.000105803	0	0	0	0	0	0	0	0.00116383	0	0	0	0.000240461	0.000990699	0	0.0204392	0	0	0	0	0.00012504	0	0	0	0	0.000336645	0	0	0	0	0	0	0	0.00651168
P013C	0	0	0	0	0.000170349	0	0.0107721	0	0	0.000220452	0	0.0142091	0.000170349	0	0.0548224	0.000140288	0	0.000140288	0	0	0	0	0	0.00241495	0	0	0	0.000140288	0.000320657	0	0.0291498	0	0	0	0	0	0	0	0	0	0.000501027	0	0	0	0	0	0	0	0.00453931
P013D	0	0	8.72822e-05	0	0.00039277	0	0.0192239	9.45558e-05	0	0.000290941	0	0.0207077	0.000400044	0	0.0880169	0.000189112	0	0.000218206	0	0	0	0	0	0.00376041	0	0	0	0.000443685	0.000290941	0	0.0257483	0	0	0	0	0.000109103	0	0	0.000196385	0	0.000625523	0	0	0	0	0	0	0	0.00320035
P014A	0	0	0	0	0	0	0.0569648	0	0	0	0.0138203	0	0	0	0.144577	0	0	0.000108608	0	0	0	0	0	0.00118111	0	0	0	0	0	0	0	0	0	0	0	0	0	0	0	0	0.000190064	0	0	0	0	0	0	0	0.000529463
P014B	0	0	0	0	0	0	0.0321237	0	0	0	0.0200785	0	0	0	0.102121	0	0	0.000116423	0	0	0	0	0	0.00052838	0	0	0	0	0	0	0	0	0	0	0	0	0	0	0	0	0.000277624	0	0	0	0	0	0	0	0.000734359
P014C	0	0	0	0	0	0	0.031672	0	0	0	0.0522915	0	0	0	0.11212	0	0	0.000338221	0	0	0	0	0	0.000990506	0	0	0	0	0	0	0	0	0	0	0	0	0	0	0	0	0.000229507	0	0	0	0	0	0	0	0.000700602
P014D	0	0	0	0	0	0	0.0281781	0	0	0	0.0290757	0	0	0	0.14279	0	0	0.000146109	0	0	0	0	0	0.000354836	0	0	0	0	0	0	0	0	0	0	0	0	0	0	0	0	0	0	0.000438326	0	0	0	0	0	0.00074098
P015A	0.000454222	0.00110423	0.00221629	0	0.000313256	0	0.0232906	0.00223978	0	0	0.000219279	0	0.000156628	0	0.0269714	0.00487113	0	0.00235725	0	0	0	0	0	0.00806635	0	0.000360245	0	0.00083796	0.000140965	0.00135483	0	0.0010729	0.000156628	0.000516873	0	0	0	0	0	0	0.00276449	0	0	0	0	0.000250605	0	0	0.00281147
P015B	0	0.000471066	0.00052995	0	0.000279696	0	0.0260706	0.000309137	0	0	0.000206091	0	0	0	0.0656107	0.00223756	0	0.0003533	0	0	0	0	0	0.00437208	0	0	0	0.000250254	0.000986295	0.00197259	0	0.00138376	0.000191371	0.000412183	0	0	0	0	0	0	0.00111878	0	0	0	0	0	0	0	0.00711016
P015C	0.000218394	0.000491387	0.00120117	0	0.000259343	0	0.0423002	0.00117387	0	0	0.000559635	0	0.000150146	0	0.070828	0.00147416	0	0.00102372	0	0	0	0	0	0.00300292	0	0	0	0	0	0.00143321	0	0.00148781	0	0.000682482	0	0	0	0	0	0	0.00135131	0	0	0	0	0	0	0	0.00737081
P015D	0	0.000366439	0.00086613	0	0.000433065	0	0.0279094	0.000732879	0	0	0.000632941	0	0.000366439	0.000206539	0.0787845	0.0020987	0	0.00049969	0	0	0	0	0	0.00290487	0	0	0	0.000259839	0	0.000153238	0	0.000572978	0.000219864	0.000179888	0	0	0	0	0	0	0.00109932	0	0	0	0	0	0	0	0.00729548
P016A	0	0	0.000338281	0	0.000247523	0.00021452	0.00392736	0.0010396	0.000346532	0.000181517	0.000519798	0	0.000181517	0	0.0465013	0.00322605	0	0	0.000462042	0	0.000495045	0	0	0.00212044	0	0	0.000305278	0.000132012	0	0	0	0	0	0	0	0	0	0	0.000404287	0	0.0010891	0	0	0	0	0	0	0	0.0107507
P016B	0	0	0.000731769	0.00157276	0	0.00155091	0.183729	0	0	0	0.000338579	0	0.000546096	0	0.0275669	0.00164921	0	0	0	0	0.00208609	0	0	0.000404111	0	0	0	0.000491486	0.00266495	0	0	0	0	0	0	0.000982973	0	0	0	0	0.000349501	0	0	0	0	0	0	0.000622549	0.00322197
P016C	0	0	0.000820858	0.00056164	0	0.00028082	0.106571	0	0	0	0.000529238	0	0.000356425	0	0.0373815	0.00118808	0	0	0	0	0.00260299	0	0	0.000410429	0	0	0	0.000432031	0.00164172	0	0	0	0	0.00014041	0	0.000172812	0	0	0	0	0.000356425	0	0	0	0	0	0	0.000626445	0.0027434
P016D	0	0	0.00117179	0.00108635	0	0.000903254	0.101921	0	0	0.000256329	0.000830017	0	0.00037839	0	0.0480556	0.00206284	0	0	0	0	0.00257549	0	0	0.000476039	0	0	0	0.000476039	0.00422332	0	0	0	0	0	0	0.000268535	0	0	0	0	0.000280741	0	0	0	0	0	0	0.000488245	0.00473598
P017A	0	0	0.000276828	0.000238645	0	0.000219554	0.133088	0	0	0	0.000238645	0	0.000276828	0	0.0452853	0.00131732	0	0	0	0	0.00138414	0	0	0.000324558	0	0	0	0.000162279	0.00241509	0	0	0	0	0	0	0.000477291	0	0	0	0	0.00018137	0	0	0	0	0	0	0.000945035	0.00335058
P017B	0	0	0.000166441	0	0	0	0.00892729	8.32205e-05	0	0	0	0.000105917	0	0	0.0638528	0.0013164	0	0	0	0	9.83515e-05	0	0	0.00090786	0	0	0	0	0	0	0	0	0	0	0	0	0	0	0	0	0.000211834	0	0	0	0	0	0	0	0.00239826
P017C	0	0	0.000382405	0	0	0	0.0126798	0	0	0	0	0	0	0	0.0805064	0.000241519	0	0	0	0	0	0	0	0.000422659	0	0	0	0	0	0	0	0	0	0	0	0	0	0	0	0	0.000181139	0	0	0	0	0	0	0	0.00235481
HPV positive
HPV negative
[truncated: 367 more columns]
